# Supplementary material for: A Genetically Hard-Wired Metabolic Transcriptome in Plasmodium falciparum Fails to Mount Protective Responses to Lethal Antifolates
Source: PLoS Pathog. 2008 Nov 21;4(11):e1000214. doi: 10.1371/journal.ppat.1000214 (PMC2581438; doi:10.1371/journal.ppat.1000214)
Supplement: Table S3 — (0.03 MB XLS) [file ppat.1000214.s007.xls]

## Sheet: Sheet1
Pathway	Gene	PlasmoDB ID	Oligo Name	Sequence (5' to 3')	Length
Pyrimidine synthesis	Carbamoyl phosphate synthetase	PF13_0044	M58024_2_2850	ATACAATTTGGTATAAATCCACAAACAGGAGAATATTGTATTATTGAAGTTAATGCTAGGCTTAGTAGAA	70
			M58024_2_4088	CCATCATATATATGGTAAAGAAGAAAAGAGTATAGGATCTGATGATACAAATATTTTAAGTGCACAAAAT	70
			M58024_2	GAAAATTAAACCATAAAGCTATATTAATAAATTGTAACCCAGAAACTGTAAGTACAGATTATGATGAAAG	70
	Aspartate carbamoyltransferase	PF13_0240	M42932_3_100	TAGATAATATGTTTTATATCAATAGCAAGTATAAAATTGATTTGGATAAAATCATGACGAAAATGAAAAA	70
			M42932_3_588	ACAATTCATAATTACTTTCCATTTATTCTAGATAGAAATATAAATAAAAAGCTTAATATAGCTTTCGTTG	70
			M42932_3	ATATAAAAACGCATTCATTCTGAGTAATAAAACTTTAGAAAACACAAGAGACGACACAAAGATACTTCAC	70
	Dihydroorotase	PF14_0697	N133_9_96	GGCGGCTGTAATCGTGTTTTAGTGATGCCGAACACGCATCCTATTATAAGTACTTGTAGTGATGCACAAA	70
			N133_9_785	CAAAGTTATGAAGCGCAAACCCTACTATAAACCAGGAATATACACACAACCATTTTTAATAAATTATGTT	70
			N133_9	AAAATTAAATAAGAGTATACATATCCATTGTGAGGAACCAAATATAAATCCATTATATGCTGAGGAAAAG	70
	Dihydroorotate dehydrogenase	MAL6P1.36	F692_1_161	TAATTATAATAGATATTATAATAAGATAGATTCTAATAATTATTATAATGGTGGAAAAATATTAAGTAAT	70
			F692_1_696	TGTATAGATAGCATATTAAAATTAGGGTTTTCGTTTATCGAAATTGGTACCATAACCCCAAGGGGCCAAA	70
			F692_1_1013	TATAGCTATTAATGTAAGCTCCCCTAATACACCTGGGTTAAGAGATAATCAAGAAGCTGGGAAGTTAAAA	70
			F692_1	GTTTTGAAAATAAAAAAGGAGGTGTTAGCGGAGCAAAACTAAAAGATATATCTACAAAATTTATATGTGA	70
	Orotate phosphoribosyltransferase	PFE0630c	F20989_1_407	AGGTATTCCTATGGTATCCTTAACAAGTCACTTTTTATTTGAATCCAAAAAATATTCTAACATTTTTTAT	70
			F20989_1_775	TTGAGAAAAGGGTAGGAATACCTCTCTACAGTATATTATCTTACAAAGACGATATACAGTCGATGATATG	70
			F20989_1	TGTACATCTGAAGGATAAGATATGTGAGGAAAGAAAAAAGAAGGAACTTGTTAATAATAATATTGATAAT	70
	Orotidine-monophosphate-decarboxylase	PF10_0225	J183_7_303	AAGATGAATTTTGCTTTTTATATTCCTTATGGATCAGTAGGTATAGATGTATTAAAGAATGTGTTTGATT	70
			J183_7_901	ACCCTCAAAAAGCAGCTCAAATGTATTACGATCAGATTAATGCAATCTTAAAGCAAAATATGGAATCGTA	70
			J183_7	ACTACTAACCCTGATTCAGCTATATTTCAAAAAAATCTCTCTTTAGATAATAAACAAGCATATGTAATAA	70
	Cytidine triphosphate synthetase	PF14_0100	N150_53_584	TCTATGTCATCTATCTTATGTACCTATTATTGGAAATCTAAGAGAACAGAAAACAAAACCTACACAACAT	70
			N150_53_2446	CTGAATTTACTTCGAGACCATTTAAGTCCAATCCTTTATTTCTTGCATTTGTGTTAGCATCAAAGAAAAA	70
			N150_53	ATACTCCTATGAAAATTTCCATGAAAACAGTAGTACAGAAAAAATAATATTTGTAGATGATACCACTTCT	70
	Nucleoside diphosphate kinase b	PF13_0349	M38941_10_13	TTATTATGATTAAGCCCGATGGCGTCCAGAGAGGTTTGGTAGGAACAATTATCAAACGCTTTGAAAAGAA	70
			M38941_10_179	TTTAGTAGCATATATAAGTAAAGGACCTGTAGTTGCTATGGTATGGGAAGGTGTCGATATGGTAAAACAA	70
			M38941_10	TTCAGCTAATAAAGAAATAAATATATGGTTTAAGGCAGAAGAATTAACACAATGGAAACATCATATGAAA	70
	Ribonucleotide reductase small subunit	PF10_0154	J53_46_168	AAAAAACAGAAATGGCTAACTGAAATATTCGAATCGAATATCCCATACTATAATAAACTTGTTCTTCTTT	70
			J53_46_431	TAAAATGGCTGTTGATTTAGAATATCAATTTTCACTGGAAATGTTAGAGCTCAATGTTCTTAAAATAAAG	70
			J53_46	CGAATTTACAAAAATTATTGTTAATGAGAACGGCAAGGAAGAAACTGTTAAGAAAGGAGAAAATGTATAT	70
	Ribonucleotide reductase small subunit	PF14_0053	N159_20_85	TAAATGAGAAGATATTAAATAAAGAGAGTGATCGATTTACTTTATATCCAATATTATATCCTGATGTTTG	70
			N159_20_409	ATAGTTTATTAATTGATAATTATATTAAAGATGAAAAAGAAAGATTAAATTTATTTCATGCTATAGAAAA	70
			N159_20_970	AAAGAGTCGCAGATTATCAAAAATCAGGAGTCATGGCTCAACGAAAGGATCAAGTCTTTTGTCTGAATAC	70
			N159_20	ACAAAATAAATTACACGGTTTGACATTTAGTAATGAATTAATAAGTAGAGATGAAGGACTACATACAGAT	70
	Ribonucleoside-diphosphate reductase large subunit	PF14_0352	N132_113_258	ATGTATAGTGGTATAAAAACCTGTGAATTAGATGAATTAGCTGCTCAAACATGTGCATATATGGCTACAA	70
			N132_113_2468	TGAATCAACCGTAACTCAAAATGTGTGTCCTTTAAGACGTTCAATATATGTAAACTATTTTTTTATAAGG	70
			N132_113	GAAAGAAATTATTATCCAGTCAAAGAAGCAAAAACATCTAATACTAGACATAGACCTATTGGTATTGGTG	70
Folate synthesis	Bifunctional dihydrofolate reductase-thymidylate synthase	PFD0830w	D33539_76_13	TCTGCGACGTTTTCGATATTTATGCCATATGTGCATGTTGTAAGGTTGAAAGCAAAAATGAGGGGAAAAA	70
			D33539_76_135	TTACCATGGAAATGTAATTCCCTAGATATGAAATATTTTTGTGCAGTTACAACATATGTGAATGAATCAA	70
			D33539_76_264	GTAAATGATATGCCTAATTCTAAAAAATTACAAAATGTTGTAGTTATGGGAAGAACAAGCTGGGAAAGCA	70
			D33539_76_411	GAAGATGTTTATATCATTAACAAAGTTGAAGATCTAATAGTTTTACTTGGGAAATTAAATTACTATAAAT	70
			D33539_76_625	CTGTTAGCGATGTATATACTAGTAACAATACAACATTGGATTTTATCATTTATAAGAAAACGAATAATAA	70
			D33539_76_764	CAAAGATACATGTCATATGAAAAAATTAACAGAATTTTACAAAAATGTAGACAAATATAAAATTAATTAT	70
			D33539_76_1169	AACAAATGGTAATACGTTGTTAAATAAGAATGTAAGGATATGGGAAGCTAATGGTACTAGGGAATTTTTA	70
			D33539_76_1260	AGAGAAGTTAACGATTTAGGACCTATTTATGGTTTTCAATGGAGACATTTCGGTGCTGAATATACAAATA	70
			D33539_76_1647	GCACATGTTTATAATAATCACATTGATAGTTTAAAAATTCAACTTAACAGAATACCCTATCCATTCCCAA	70
			D33539_76_1756	TTACAATTTCGGATTTTACAATACAAAATTATGTTCATCATGAAAAAATTTCAATGGATATGGCTGCTTA	70
			oPFD66954	GAAGAATTCTTTTGTGTGCATGGAATGTAAAAGATCTTGACCAAATGGCATTACCTCCTTGTCATATTTT	70
			D33539_76	AGGGCTAGGAGTACCTTTTAATATTGCTTCTTATTCTATTTTTACTCATATGATTGCACAAGTCTGTAAT	70
	Serine hydroxymethyltransferase	PFL1720w	Kn1058_1_141	CGAAATCTTGCCTTATCCTTTCAACCTAAAGTTATTATTTGTGGTTATACAAGTTATCCTAGAGATATTG	70
			Kn1058_1_575	ACTTAAGAGAAATCTAGATTTAGTAACTAATGGAACCGATAATCATCTTATAGTTGTAGATTTAAGAAAA	70
			Kn1058_1	TAATAACCCTAAAATAGACGAACTTAAAAAGGAAGTTGTTCAATGGGCAAAAAACTTACCATTTGCCTAA	70
	Dihydrofolate synthase/folylpolyglutamate synthase	PF13_0140	M4842_1_212	ACATGCCCTAAAATTAGGACTTGATAACCCAAAAAAATTGAACGAATCTTTTGGTCACCCTTGTGATAAA	70
			M4842_1_592	GAGGGCGCTTAGATGCAACTAATATATTAACCAAACCAGAAGTTATTGTAATTACTTCCATAGGATATGA	70
			M4842_1	AAAGTCCATTATACCAATTAAACCACCTTTAAGAATTCAATATTTAGCTACCGAGCAAATACAACATATA	70
	Dihydropteroate synthetase	PF08_0095	F18525_1_940	AATTTTTATCCATTCCTCATGTGTATACAACACACAGATATAGCATACTTTTATGCTTAAATGATATGAT	70
			F61158_1_1562	CAAATTCTATAGTGTAGTTCTAATGCATAAAAGAGGAAATCCACATACAATGGATAAACTAACAAATTAT	70
			F18525_1	AGAATACATTGTATTAGATAAAAAGGAAAGTTGCGAAAAAATAAACAAGGATTGTCGTATATATGATGTT	70
			F61158_1	TTGGATGTTTCAGATGAATTACATGAGGAAAGACAAGGATCAACTTTTATATCAAAAAAATATATGTGGT	70
	GTP cyclohydrolase I	PFL1155w	Kn1470_1_280	AACAAGATAATAATTATAATATGAATGATAATAAAAGGTTAGGTAGCTTTTTTAAAATAAATGATAAATG	70
			Kn1470_1_834	CACCATCTTTTACCTTTTGAAGGTACATGTGATATTGAGTATATACCCAATAAATATATTATCGGGTTAT	70
			Kn1470_1	AAAACTATAACGTATGCATCTTATAAAGCAGAAAAAGAGAATCCTACAGTTCATTCTTTAAATATTGACT	70
