# Supplementary material for: A Genetically Hard-Wired Metabolic Transcriptome in Plasmodium falciparum Fails to Mount Protective Responses to Lethal Antifolates
Source: PLoS Pathog. 2008 Nov 21;4(11):e1000214. doi: 10.1371/journal.ppat.1000214 (PMC2581438; doi:10.1371/journal.ppat.1000214)
Supplement: Table S4 — (0.07 MB XLS) [file ppat.1000214.s008.xls]

## Sheet: Sheet1
34-AFDG-Up				Mean Log2 (treatment/ref pool)
Name	Oligo ID	PlasmoDB ID	Annotation	SD3	SD6	SD9	SD15	SD18	SD21	SD24	SS3	SS6	SS9	SS15	SS18	SS21	SS24	RD3	RD6	RD9	RD15	RD18	RD21	RD24	RS3	RS6	RS9	RS15	RS18	RS21	RS24
AFDG-U1	f52120_1	PFE0830c	unknown protein, mb2	0.0567549	-0.0176133	-0.0163585	0.0855802	0.123075	0.427498	0.632197	0.242331	-0.158128	-0.0447772	-0.0726605	-0.0116576	-0.030653	0.115895	-0.106304	-0.179951	-0.213815	-0.141031	-0.213344	-0.186909	-0.188639	-0.0787161	-0.238648	-0.0681491	0.173121	-0.100876	0.0439437	0.0600119
AFDG-U2	n132_70	PF14_0367	hypothetical protein	-0.166617	-0.183185	-0.244133	-0.123537	-0.0956875	0.326294	0.676813	0.0402695	-0.0748784	-0.00372397	-0.057955	0.104651	0.0300294	0.186468	-0.128394	-0.0928965	-0.124308	-0.0245049	0.081084	0.0449638	0.0188261	0.00605276	-0.142109	-0.167481	0.1479	0.0670362	0.0988321	0.0283783
AFDG-U3	n133_48	PF14_0685	hypothetical protein	-0.292124	-0.127604	-0.107021	0.00346297	0.163502	0.491976	0.933405	-0.0717157	0.0539809	-0.0310588	-0.045907	0.13099	0.0857646	0.241546	-0.182276	0.165745	-0.0680511	0.138815	0.21123	0.0955283	0.0784208	0.126069	0.107028	-0.0613658	0.0755027	-0.0255017	0.214951	0.0898387
AFDG-U4	f11801_1	MAL6P1.307	hypothetical protein	-0.230458	-0.10141	0.00130041	0.137204	0.120552	0.541987	0.720794	0.0487757	-0.19438	-0.0323517	-0.0358834	0.0433553	0.0474525	0.141135	-0.0680487	-0.113195	0.00269584	0.102773	0.0354287	-0.0080254	0.0483861	0.0386985	-0.161599	-0.116592	0.00737897	0.126802	0.191748	0.133049
AFDG-U5	m3677_1	PF14_0131	hypothetical protein	-0.17037	-0.0406815	0.074367	0.253013	0.26331	0.592765	0.70603	-0.0898009	-0.161714	-0.225325	-0.247699	0.0209536	0.0426884	0.0575801	0.0739565	-0.0554338	-0.095375	-0.0171054	0.262174	-0.0130187	0.0502904	-0.0615758	-0.306557	-0.139843	-0.158774	-0.221561	-0.0838601	-0.0333299
AFDG-U6	n134_107	PF14_0588	hypothetical protein	0.0370847	0.0425078	0.347139	0.557646	0.646799	1.23211	1.44535	-0.0351808	-0.0630051	-0.118122	0.0209468	0.179181	0.0638583	0.0503352	0.0930551	0.07063	-0.052144	0.307291	0.407383	0.384897	0.400935	0.979065	0.244127	0.0909893	-0.152749	0.0609269	0.13674	0.0996943
AFDG-U7	a3310_8	PFA0490w	hypothetical protein	-0.124053	-0.02571	0.100578	0.355274	0.221102	0.799873	1.01083	0.0434398	-0.165129	-0.013318	-0.0261614	0.128204	-0.00272653	0.0331967	0.226174	0.0666094	0.0663286	0.24637	0.388396	0.269294	0.476913	0.294416	0.0305757	-0.0490786	0.179543	0.120374	0.144885	0.118216
AFDG-U8	m18539_2	MAL13P1.351	hypothetical protein	-0.163372	0.0492978	0.253729	0.750797	0.515279	0.858566	1.05138	0.178129	0.117576	-0.0771471	-0.0366152	0.156383	0.0656711	0.0826705	0.332056	0.224734	-0.0104812	0.129624	-0.129027	0.00602498	0.0647617	0.149306	0.0770557	-0.154262	-0.0627138	0.109349	0.103111	0.134397
AFDG-U9	m43941_2	MAL13P1.346	DNA repair endonuclease	0.00883896	0.175035	0.235085	0.385871	0.561301	0.740187	1.16281	0.166849	0.0736697	0.116381	-0.0236073	-0.0628647	-0.0172129	-0.0328522	-0.00589817	0.0451521	0.0389622	-0.0185155	-0.0280334	-0.125483	-0.10746	-0.0369355	0.0595822	-0.0353334	0.206489	0.0968006	0.217781	0.197355
AFDG-U10	n151_3	PF14_0467	hypothetical protein	-0.0387695	0.0571879	0.390041	0.766148	0.837194	1.4422	1.47797	0.168964	-0.0797861	0.0326248	0.012475	0.108617	0.0494352	0.162885	-0.127988	-0.122553	-0.0746879	-0.00653913	0.0588044	0.108593	0.157455	-0.0813639	-0.105043	-0.1716	-0.0389871	-0.00138502	-0.0126675	0.069234
AFDG-U11	n138_17	PF14_0280	phosphotyrosyl phosphatase activator, putative	0.0457737	0.147865	0.230177	0.490089	0.549099	0.769219	0.979869	-0.0695899	0.0183445	0.0887104	0.0143978	-0.0503417	-0.0501452	-0.14576	0.149788	0.0206963	0.0570429	0.0579902	0.0368024	0.0249601	-0.071177	0.313152	0.322028	0.280528	-0.109245	-0.157433	0.00626549	-0.00248998
AFDG-U12	b215	PFB0335c	cysteine protease, putative, SERA3	0.245691	0.818453	0.633207	1.23245	1.04021	0.928676	0.548684	0.334771	0.489679	0.754288	0.418281	0.289581	0.281549	0.14722	0.0845656	0.520592	0.557679	0.353407	0.0970084	0.0965227	0.0634436	-0.184653	0.42789	0.238945	-0.0442133	0.330658	0.531234	0.26389
AFDG-U13	d32679_5	PFD1120c	predicted integral membrane protein	0.342224	1.06821	1.14466	1.9391	1.28187	2.12886	1.77413	1.0032	0.24805	0.853318	0.360858	0.41484	0.170955	0.0454038	-0.106659	0.172574	0.563545	0.353594	0.238121	0.229992	0.0420809	-0.645039	-0.0305635	0.155699	0.21231	1.14691	1.34854	0.633647
AFDG-U14	e30210_9	PFE1465w	hypothetical protein	0.288498	0.41383	0.448884	0.775017	0.684345	0.869469	0.963024	0.369196	0.144424	0.347357	-0.0643733	0.0711461	0.110191	0.180652	0.195338	0.0802685	0.0949374	0.25045	0.203011	0.125579	0.167705	0.377959	0.303034	0.238236	0.206616	-0.142247	0.0811628	0.297417
AFDG-U15	j1011_3	PF10_0330	ubiquitin-conjugating enzyme, putative	0.188581	0.71621	0.500986	1.25406	1.03188	1.47619	1.43402	0.27908	0.156356	0.321466	0.251957	0.33195	0.352667	0.191679	0.0785759	0.381707	0.344567	0.3597	0.358785	0.294825	0.292662	0.00431301	0.243047	0.350927	0.194252	0.141359	0.232267	0.130494
AFDG-U16	ks624_12	PF11_0316	hypothetical protein	-0.0375708	0.277705	0.347971	0.438134	0.341494	0.805451	0.926265	-0.102204	0.163465	0.70593	0.539182	0.474083	0.295004	0.186091	-0.239249	0.180924	0.370631	0.367625	0.457297	0.346753	0.235916	-0.591292	0.0571347	0.280601	0.149634	0.155845	0.396776	0.335447
AFDG-U17	d49176_6	PFD0230c	protease, putative	0.0447437	0.186351	0.475664	0.427927	0.199663	1.08886	1.48537	-0.167526	0.0426407	0.910846	0.651723	0.722025	0.69788	0.18877	-0.168472	0.142113	0.364871	0.845787	0.980255	0.648666	0.660523	-0.306088	0.226718	0.347955	0.146537	0.404185	0.504661	0.338031
AFDG-U18	e11375_3	PFE1120w	hypothetical protein	0.0506158	0.19654	0.493519	0.625128	0.811693	1.00605	1.76286	0.255061	0.169499	0.697721	0.392391	0.410955	0.219887	0.153306	-0.0783839	0.238832	0.281155	0.296898	0.560196	0.38252	0.272106	-0.191328	-0.1129	0.11803	0.113462	0.394007	0.37127	0.362566
AFDG-U19	n130_37	PF14_0556	hypothetical protein	0.133868	0.269806	0.175325	0.261916	0.291004	0.62856	0.728282	0.0186716	0.221457	0.169244	-0.203145	-0.17844	-0.0722751	-0.0240178	0.153179	0.127983	-0.14294	-0.126533	-0.231507	-0.0939001	-0.0550611	0.385216	0.207918	-0.0466102	0.245766	0.361363	0.20531	0.125076
AFDG-U20	ks331_1	PF11_0374	hypothetical protein	0.32368	0.386793	0.408491	0.459926	0.484906	0.566824	0.75209	0.215044	0.149563	0.0214035	-0.384579	-0.384272	-0.27984	-0.365223	0.0977395	-0.0284912	-0.376284	-0.264276	-0.134535	-0.21195	-0.143155	0.178059	-0.113618	-0.273695	0.118495	0.0993058	-0.00823689	0.13044
AFDG-U21	n156_5	MAL13P1.112	hypothetical protein	0.397085	0.481686	0.511427	0.847945	0.71757	0.882486	0.965511	0.280767	0.20066	0.21059	-0.309894	-0.220881	-0.237686	-0.116225	0.173865	-0.0491593	-0.307885	-0.140791	-0.168331	-0.174993	-0.00304184	0.341889	0.100595	-0.108793	0.197655	0.316539	0.273992	0.190186
AFDG-U22	b597	PFB0935w	cytoadherence linked asexual protein 2, CLAG2	0.280437	0.256928	0.217801	0.63383	0.685348	0.789462	0.839402	0.196829	0.118852	0.182682	-0.143013	-0.127306	-0.174884	-0.122215	0.127503	0.0862522	-0.240876	-0.111129	-0.0498224	-0.0516621	0.013719	0.14273	0.0213139	0.159475	0.20962	-0.0379501	0.013459	0.0257656
AFDG-U23	m46462_1	MAL13P1.285	hypothetical protein	-0.0464985	0.342387	0.28267	0.446298	0.649461	0.561357	0.340085	-0.0626365	0.401309	0.514913	0.0745048	0.0398287	-0.0942063	-0.365773	-0.142638	0.0876858	-0.227113	0.000372674	-0.0908498	-0.31099	-0.531734	-0.0786879	0.086681	-0.0723077	0.281994	0.0787268	0.115985	0.0830673
AFDG-U24	i15461_2	PFI0665w	hypothetical protein	-0.234141	0.125128	0.117282	0.48902	0.511684	0.524331	0.311053	-0.14593	0.0845453	0.14361	-0.0660211	-0.00600411	-0.10099	-0.267003	0.0669543	0.0953108	0.0663258	0.107466	-0.13776	-0.145483	-0.238668	-0.115639	0.132495	-0.102621	-0.0329543	-0.0415055	0.0600171	-0.0308835
AFDG-U25	c637	PFC0960c	hypothetical protein	-0.326792	0.125896	0.385039	0.663476	0.4897	0.718941	0.582972	-0.0219569	-0.350419	0.559813	0.140936	-0.0198564	0.059477	-0.0785208	-0.204847	0.0303716	0.123539	0.020727	-0.0944469	-0.136803	-0.109666	-0.755143	-0.348619	-0.335091	-0.426318	0.0507982	-0.229032	-0.000449575
AFDG-U26	kn3698_4		N/A	-0.200532	-0.0497774	-0.260127	0.068039	0.18455	0.347353	0.566734	-0.19391	0.37931	0.085232	-0.286184	-0.22731	-0.398592	-0.219445	0.0862194	0.154071	-0.139121	-0.0848505	-0.139991	-0.106556	-0.272071	-0.0424238	0.107356	0.0764236	-0.0774524	0.0324661	-0.0646474	-0.0129296
AFDG-U27	j53_46	PF10_0154	ribonucleotide reductase small subunit, putative	0.0453823	0.26544	-0.0215282	0.315456	0.420473	0.399646	0.241283	0.327332	0.326112	0.247735	-0.113493	-0.217198	-0.468783	-0.37997	0.489856	0.392741	-0.067047	-0.0906913	-0.279195	-0.589729	-0.785762	0.062885	0.0257839	-0.101549	0.11146	-0.258737	-0.371073	-0.249882
AFDG-U28	c465	PFC0710w	inorganic pyrophosphatase, putative	-0.172351	0.208294	0.289411	0.496361	0.508151	0.742292	0.597962	0.0472477	-0.04818	0.069355	-0.404523	-0.668905	-0.817261	-1.1758	0.0804764	-0.0960486	0.0803588	0.0136777	-0.245729	-0.360068	-0.512171	-0.0446301	0.144055	0.0274992	-0.494209	-0.434773	-0.299653	-0.252739
AFDG-U29	kn8928_1	PFL2415w	Hbeta58/Vps26 protein homolog, putative	-0.0488053	0.0744268	-0.207214	0.627124	0.465833	0.474139	0.294621	-0.0862281	0.289947	0.0312053	-0.369288	-0.480955	-0.697048	-0.486104	0.139279	0.118145	0.0392882	-0.064426	-0.144461	-0.382244	-0.444657	0.170807	0.196927	0.0624025	-0.0487328	-0.0966714	-0.103527	-0.137159
AFDG-U30	i1904_2	PFI0855w	hypothetical protein	-0.13758	0.187096	-0.0656468	0.241376	0.364387	0.251297	0.0384529	-0.0972266	0.298351	0.199062	-0.130611	-0.269741	-0.629839	-0.722537	-0.0731584	0.138715	-0.219489	-0.0983317	-0.30978	-0.490505	-0.714133	0.127636	0.209172	-0.177092	0.0873168	-0.172637	-0.112223	-0.0690676
AFDG-U31	n137_50	PF14_0676	20S proteasome beta 4 subunit, putative	0.00336996	0.0218169	-0.191868	0.321922	0.0354309	0.22272	-0.0517908	-0.0857846	0.041349	-0.0938961	-0.33661	-0.519574	-0.644244	-0.539462	-0.0441425	-0.0130692	-0.095744	-0.282337	-0.482944	-0.376725	-0.663747	0.148322	-0.0311748	-0.26639	-0.185708	-0.17309	-0.154805	-0.257506
AFDG-U32	l3_7	PFL0835w	GTP-binding protein, putative	0.105239	0.0108185	0.0266766	0.398961	0.280036	0.653462	0.771133	0.282638	-0.3561	-0.3075	-0.595731	-0.4062	-0.385952	-0.293088	0.0891263	-0.203575	-0.6301	-0.554547	-0.220523	-0.339385	-0.274486	0.0119557	-0.434884	-0.443595	0.0737324	-0.441217	-0.416931	-0.226912
AFDG-U33	i8803_1	PFI0925w	gamma-glutamylcysteine synthetase	-0.00290177	-0.0955812	-0.243077	-0.0819006	-0.0731029	0.302356	0.479188	-0.0532862	-0.444881	-0.470261	-0.371311	-0.62653	-0.51157	-0.0550634	0.00911735	-0.24299	-0.379485	-0.403721	-0.448979	-0.244139	-0.292669	0.238236	-0.310473	-0.502635	0.280994	-0.224449	-0.329067	-0.280223
AFDG-U34	f23940_2	PFE0325w	hypothetical protein	0.210732	0.458228	0.512699	0.527725	0.484382	0.597868	0.564663	0.559995	0.252377	0.100116	-0.138974	-0.14409	-0.143282	-0.067475	-0.065047	0.145052	-0.507294	-0.178469	-0.315286	-0.443692	-0.322976	-0.19661	-0.293356	-0.39361	0.138264	-0.574104	-0.261786	-0.108044
