# Supplementary material for: A Genetically Hard-Wired Metabolic Transcriptome in Plasmodium falciparum Fails to Mount Protective Responses to Lethal Antifolates
Source: PLoS Pathog. 2008 Nov 21;4(11):e1000214. doi: 10.1371/journal.ppat.1000214 (PMC2581438; doi:10.1371/journal.ppat.1000214)
Supplement: Table S5 — (0.05 MB XLS) [file ppat.1000214.s009.xls]

## Sheet: Sheet1
23-AFDG-Down				Mean Log2 (treatment/ref pool)
Name	Oligo ID	PlasmoDB ID	Annotation	SD3	SD6	SD9	SD15	SD18	SD21	SD24	SS3	SS6	SS9	SS15	SS18	SS21	SS24	RD3	RD6	RD9	RD15	RD18	RD21	RD24	RS3	RS6	RS9	RS15	RS18	RS21	RS24
AFDG-D1	ks41_1	PF11_0174	hypothetical protein	-0.278564	-0.134798	-0.339359	-0.296323	-0.499116	-0.272998	-0.55274	0.0270362	-0.30281	-0.341422	-0.21245	-0.0498193	-0.0103097	0.198336	-0.119405	-0.298331	-0.230645	-0.194479	-0.431042	-0.157696	-0.092573	-0.0722218	-0.336153	-0.231748	-0.00978663	-0.298023	-0.145161	0.0899941
AFDG-D2	i2966_1	PFI0325c	hypothetical protein	-0.448447	-0.614455	-0.771975	-0.914157	-0.756977	-0.875982	-0.798019	-0.471611	-0.483616	-0.682779	-0.249692	-0.0233268	-0.00770093	0.245589	-0.108895	-0.438244	-0.464848	-0.352168	-0.431602	-0.188438	-0.204107	-0.0957278	-0.447662	-0.506804	-0.0128884	-0.131178	-0.223108	0.00042764
AFDG-D3	m1595_2	PF13_0076	hypothetical protein	-0.271576	-0.462191	-0.553586	-1.01663	-0.862689	-0.95954	-0.960104	-0.108387	-0.576315	-0.806003	-0.749834	-0.339476	-0.0779393	0.260733	0.0567372	-0.334151	-0.579259	-0.667782	-0.467062	-0.202571	-0.207397	0.274145	-0.495363	-0.378398	-0.0723795	-0.465211	-0.302441	-0.102313
AFDG-D4	i8963_1	PF14_0678	exported protein 2, EXP2	-0.21011	-0.314499	-0.539184	-0.732591	-1.08935	-0.980107	-1.09666	0.0440077	-0.573827	-0.673736	-0.570642	-0.617255	-0.481985	-0.154633	0.0948201	-0.421585	-0.76656	-0.508586	-0.64144	-0.518913	-0.350954	0.141835	-0.246619	-0.454501	-0.192544	-0.464812	-0.410819	-0.341285
AFDG-D5	f22447_17	PFE0040c	Mature parasite-infected erythrocyte surface antigen (MESA) or PfEMP2	-0.779928	-1.10296	-1.43962	-2.01405	-2.26345	-1.82867	-1.9267	-0.0239712	-1.94117	-1.90168	-1.27849	-1.09592	-1.41479	-0.0619614	-0.0826495	-0.968648	-1.37329	-1.32531	-1.16915	-0.761679	-0.727796	-0.598658	-1.36802	-1.34839	0.360122	-0.829492	-0.917049	-0.5003
AFDG-D6	e15452_2	PFE0040c	Mature parasite-infected erythrocyte surface antigen (MESA) or PfEMP2	-0.3121	-0.807452	-1.01369	-1.11412	-0.765573	-1.3499	-1.30222	-0.120388	-0.603226	-1.03998	-0.512564	-0.331011	-0.593681	0.238673	-0.193227	-0.691109	-0.533027	-0.155488	-0.86638	-0.47912	-0.385668	-0.250139	-0.868299	-0.482994	0.263534	-0.507155	-0.562678	-0.142231
AFDG-D7	opfblob0094	PF08_0110	Rab18 GTPase	-0.446532	-0.408879	-0.597244	-0.631359	-0.406667	-0.419995	-0.396458	-0.474172	-0.00243423	-0.0727633	0.127349	-0.0750075	-0.123529	0.0778308	-0.359115	-0.0727865	-0.211679	-0.0861079	-0.282443	-0.285969	-0.328395	0.0177768	-0.0836231	-0.00273228	-0.0191941	-0.420343	-0.0587127	0.00523326
AFDG-D8	kn4028_2		N/A	-0.172548	-0.0748378	-0.419669	0.0638407	0.0841489	-0.0591069	0.0356567	0.0800279	0.0609184	0.140746	-0.00321231	0.158387	-0.165802	-0.185417	0.235359	0.244091	0.420108	0.613354	0.0989034	0.154982	-0.0337487	0.0156173	0.27148	0.369646	0.103359	0.137608	0.287637	0.348083
AFDG-D9	b572	PFB0915w	liver stage antigen 3, LSA3	-0.432098	-0.193616	-0.399104	-0.429857	-0.567445	-0.930659	-1.24638	-0.0787826	-0.045021	-0.168199	0.655	0.744984	0.970231	0.585094	-0.00454491	-0.308318	-0.430612	0.406138	0.389301	0.421613	0.48684	-0.164528	-0.612036	-0.656793	0.315884	0.097026	-0.263231	-0.153768
AFDG-D10	Z_1_80		N/A	-0.092045	-0.219255	-0.031407	-0.29764	-0.215123	-0.656262	-0.757751	-0.166563	-0.424367	-0.290742	-0.222178	0.321291	0.196927	0.543621	-0.123773	-0.331445	0.0103901	0.166724	0.0551506	0.263941	0.387786	0.150822	0.01178	0.192983	-0.142457	0.0302443	-0.123327	0.328927
AFDG-D11	b432	PFB0635w	T-complex protein 1, putative	-0.198645	-0.0911428	-0.111446	-0.0251298	-0.0146479	-0.55181	-0.548783	0.0878113	-0.196041	-0.432049	0.43321	0.0414071	0.652336	1.00835	0.0998225	-0.20892	0.156146	0.444277	0.139105	0.439602	0.611995	0.395704	-0.149979	-0.271935	-0.090739	-0.350088	-0.23331	0.426656
AFDG-D12	j1125_1	PF11_0111	asparagine-rich antigen	-0.44231	-0.540112	-0.471619	-0.883469	-0.823376	-0.507235	-0.339999	-0.204596	0.332769	0.534511	0.392681	1.25585	0.949861	0.939335	-0.0516618	-0.137561	-0.197329	0.20945	-0.588194	-0.313241	-0.213955	-0.0482129	0.0382557	0.201011	0.233151	-0.146744	0.308138	0.484656
AFDG-D13	e10660_1	PF10_0232	hypothetical protein	-0.442072	-0.605295	-0.675774	-0.77916	-0.858992	-0.442431	-0.23345	0.543407	0.436103	0.675426	0.643559	0.880663	0.846801	0.39807	-0.326924	-0.0553296	0.0335201	0.529142	0.22784	0.33688	0.415186	-0.62032	-0.262076	-0.193251	0.361632	0.114417	0.476126	0.555042
AFDG-D14	f42768_1	PF10_0232	hypothetical protein	-0.457046	-0.485777	-0.756338	-0.798799	-0.593242	-0.719552	-0.492316	0.123875	0.235925	0.239544	0.161973	0.125441	0.338338	0.219438	-0.347244	-0.150073	-0.371441	0.0383224	0.0564745	0.0698454	-0.0242833	-0.0771301	-0.112175	-0.19484	0.34742	0.155736	0.190484	0.304491
AFDG-D15	m46462_5	MAL13P1.283	TCP1 chaperonin delta subunit, putative	-0.109217	-0.194971	-0.170392	-0.570941	-0.41485	-0.761742	-0.780072	0.126366	0.151493	-0.238685	0.0680641	0.515767	0.118495	0.171763	0.0709308	0.0546458	0.329536	0.335638	-0.334638	0.157047	0.15182	0.280395	0.286559	0.417627	-0.165448	0.0233686	0.450142	0.433075
AFDG-D16	d42243_23	PFD0045c	rifin	-0.0254242	-0.0429713	-0.0402109	-0.209174	0.00884978	-0.0574809	0.0502021	-0.0135566	0.202034	0.383826	0.561027	0.448868	0.570801	0.149465	-0.213428	-0.0640584	-0.0285867	0.26403	0.269531	0.317862	0.337931	-0.144174	-0.0185261	0.167485	-0.193643	0.0409823	0.396514	0.31494
AFDG-D17	f37292_1	MAL6P1.108	calcium-dependent protein kinase	-0.148739	0.193941	-0.148723	0.0844594	0.219142	-0.0593169	0.090821	0.117119	0.029376	0.329287	0.471178	0.602486	0.583442	0.455322	-0.0403347	0.100891	0.407542	0.474251	0.436433	0.727441	0.635004	-0.0786116	0.0465292	0.28415	0.00346775	0.253563	0.439786	0.429482
AFDG-D18	f41772_3		N/A	0.0583341	0.199917	0.257218	0.22209	0.299193	0.446343	0.857457	-0.109477	0.432241	1.25861	1.07575	1.16826	0.906962	0.489342	-0.667948	0.492344	1.04584	1.12085	1.17883	0.996536	0.78949	-0.561763	0.333784	1.04556	0.0466451	0.325945	1.3	0.718805
AFDG-D19	opfm60512	MAL13P1.243	elongation factor Tu, putative	0.173111	0.314752	0.736224	-0.0137435	0.106757	0.204406	0.600436	-0.0652331	1.20394	1.37189	1.64065	2.28482	1.89116	1.40561	-0.526717	0.266105	1.18236	1.38603	0.903407	0.938652	1.13449	-0.47361	0.295724	1.01672	0.251411	0.931246	1.01265	0.993992
AFDG-D20	b593	PFB0935w	cytoadherence linked asexual protein 2, CLAG2	0.0272353	0.139182	0.204201	-0.116377	0.100508	0.280018	0.563419	-0.185805	0.931648	1.9641	1.78296	1.92886	1.35425	1.08274	-0.861586	0.484847	1.00977	1.26257	1.08234	1.08311	0.731186	-0.89409	0.300426	0.945024	-0.0615585	0.825957	1.05936	0.946808
AFDG-D21	f30796_1	MAL6P1.231	bi-functional enzyme: long-chain fatty- acid Co-A ligase and oxalyl Co-A decarboxylase, putative	0.193153	0.155984	0.379505	-0.00300026	0.0307952	-0.188462	-0.159875	0.140399	0.0786891	0.3743	1.15377	1.41948	1.27096	1.91575	-0.157455	0.0431116	0.388089	0.706098	0.491075	0.671936	0.963442	-0.060551	0.0214553	0.225925	0.299768	0.023107	0.403433	0.410525
AFDG-D22	b568	PFB0910w	hypothetical protein	0.0718994	0.0195462	0.0458642	0.0147244	0.00388109	-0.0524414	0.00742803	-0.0698718	0.249114	0.328246	0.667492	0.509045	0.52667	1.37853	-0.247651	-0.180996	-0.0333656	0.146168	0.384541	0.611069	0.511497	-0.563216	-0.197095	-0.0522676	0.0694102	0.525038	0.462368	0.305106
AFDG-D23	e12152_1	MAL6P1.279	hypothetical protein	-0.0769492	-0.0401372	-0.145674	-0.248178	-0.160469	-0.03698	0.0517881	-0.0358783	0.114007	0.159754	0.197969	0.252839	0.163062	0.0314554	0.0625537	0.0308401	-0.00253291	0.213587	0.22902	0.275517	0.357712	0.138862	0.0548384	0.217378	0.151368	0.18841	0.196827	0.151424
