# Supplementary material for: A Genetically Hard-Wired Metabolic Transcriptome in Plasmodium falciparum Fails to Mount Protective Responses to Lethal Antifolates
Source: PLoS Pathog. 2008 Nov 21;4(11):e1000214. doi: 10.1371/journal.ppat.1000214 (PMC2581438; doi:10.1371/journal.ppat.1000214)
Supplement: Table S7 — (0.05 MB XLS) [file ppat.1000214.s011.xls]

## Sheet: Sheet1
19-AFPC				Mean Log2 (treatment/ref pool)
Name	Oligo ID	PlasmoDB ID	Annotation	SD3	SD6	SD9	SD15	SD18	SD21	SD24	SS3	SS6	SS9	SS15	SS18	SS21	SS24	RD3	RD6	RD9	RD15	RD18	RD21	RD24	RS3	RS6	RS9	RS15	RS18	RS21	RS24
AFPC1	kn722_2	PF10_0374	gene 11-1 protein precursor	-0.5009	-0.4951	-0.6406	-0.7125	-0.479	-0.5057	-0.3852	-0.1171	-0.3502	-0.4455	-0.6861	-0.6345	-0.5035	-0.2434	0.07031	-0.09727	-0.2179	0.3498	0.6732	0.3572	0.4538	0.6469	0.1572	-0.08143	0.2043	-0.3301	-0.4954	-0.2417
AFPC2	m126_2	MAL13P1.83	hypothetical protein	-0.6914	-0.7772	-0.7204	-0.8156	-0.6098	-0.5294	-0.5877	-0.5522	-0.2703	-0.6718	-0.6619	-0.7525	-0.6615	-0.331	0.1716	-0.2041	-0.4556	-0.2495	-0.5645	-0.5471	-0.7594	0.08232	-0.1576	-0.5266	-0.2894	-0.5695	-0.7733	-0.2582
AFPC3	opfblob0150		N/A	-0.3393	-0.6171	-0.6751	-0.6688	-0.7764	-0.5119	-0.4499	-0.6106	-0.4238	-0.3407	-0.4743	-0.5111	-0.484	-0.35	0.2195	-0.1513	-0.3742	-0.2972	-0.2916	-0.2663	-0.3645	0.4164	0.1521	-0.1624	-0.1812	-0.5291	-0.5175	-0.3597
AFPC4	opfh0012	PF08_0039	ribosomal protein, putative	-0.1937	-0.391	-0.6041	-0.2902	-0.5682	-0.5004	-0.6869	-0.2809	-0.2714	-0.4682	-0.4171	-0.3452	-0.5328	-0.3609	0.692	0.2416	0.08394	-0.002275	-0.4248	-0.2686	-0.3746	0.6044	0.4009	0.07903	-0.7983	-1.038	-0.7636	-0.4802
AFPC5	m59170_2	PF13_0268	ribosomal protein L17, putative	-0.5413	-0.6288	-0.7283	-0.4588	-0.8074	-0.7439	-0.8697	-0.678	-0.3888	-0.6007	-0.519	-0.4747	-0.5607	-0.197	0.4894	-0.2486	-0.08507	0.1677	-0.188	-0.1611	0.06351	0.3178	0.2619	0.1691	-0.5918	-0.8755	-1.014	-0.8121
AFPC6	Z_3_80		N/A	-0.3136	-0.4505	-0.8286	-0.5819	-0.9185	-0.4519	-0.7019	-0.3468	-1.439	-1.208	-0.8068	-0.9237	-0.6468	0.1346	0.9133	-0.1789	-0.2419	0.2386	0.01159	0.2716	0.6863	0.8486	0.419	0.1339	-0.5983	-1.513	-1.616	-1.072
AFPC7	Z_3_40		N/A	0.0205	-0.09125	-0.1289	0.07942	-0.1631	0.22	0.2154	-0.02949	-0.3254	-0.3386	-0.4307	-0.3866	-0.2334	-0.003946	0.4564	0.1511	0.1884	0.2268	0.3114	0.3583	0.7178	1.222	0.63	0.5211	-0.1818	-0.2044	-0.283	-0.2865
AFPC8	ks45_1		N/A	-0.3265	-0.1071	-0.4313	-0.1287	0.04191	-0.5122	-0.3901	-0.4013	-0.1011	-0.4227	0.0567	-0.1412	-0.05521	0.4704	0.2499	0.7601	0.9649	0.4177	0.4158	0.5299	0.6095	0.6743	0.9327	0.8186	-0.3101	0.2282	0.6571	0.5332
AFPC9	f30335_1	PFD0135w	VAR pseudogene	-0.1357	-0.2162	-0.588	-0.3788	-0.2748	-0.3615	-0.302	-0.6959	-0.03285	-0.2448	-0.02558	-0.1447	-0.06915	-0.1526	0.524	0.1466	0.4577	0.4511	0.481	0.2351	0.3117	0.3687	0.4887	0.5464	-0.36	-0.3332	-0.3701	-0.2423
AFPC10	opfblob0006	PFD0425w	hypothetical protein	-0.08008	-0.2634	-0.4219	-0.1266	-0.1742	-0.2762	-0.3185	-0.387	-0.106	-0.4066	-0.1842	-0.2794	-0.1659	-0.06478	0.6821	0.2914	0.5921	0.4298	0.4805	0.232	0.3812	0.334	0.8152	0.8345	-0.2284	-0.09605	-0.1684	-0.04324
AFPC11	m1661_1	MAL13P1.63	Plasmodium falciparum asparagine-rich protein	-0.3794	-0.4432	-0.6517	-0.2836	-0.3849	-0.3852	-0.4062	-0.6672	-0.462	-0.4485	-0.3619	-0.3876	-0.4401	-0.02023	0.6906	0.4374	0.606	0.7896	0.4454	0.2543	0.5386	0.4761	0.5888	0.6908	-0.07674	0.01094	-0.2197	-0.2327
AFPC12	i12932_1	PFI1120c	hypothetical protein	-0.2682	-0.1637	-0.3342	-0.3052	-0.2676	-0.2929	-0.3576	-0.263	-0.138	-0.356	-0.1793	-0.3649	-0.3823	-0.208	0.4563	0.09204	0.1909	-0.008436	0.1095	-0.1009	-0.06374	0.3341	0.2572	0.2859	-0.08817	-0.08547	-0.1878	-0.2204
AFPC13	opfi17716	PFI1780w	hypothetical protein	-0.3462	-0.4074	-0.8075	-0.6762	-0.5566	-0.8078	-0.806	-0.6849	-0.5568	-0.8582	-0.5068	-0.7659	-0.8075	-0.2579	0.8403	0.2882	0.3997	0.3715	0.3524	0.003301	0.286	0.7999	0.9139	0.9527	-0.3275	-0.5237	-0.4932	-0.3255
AFPC14	e5006_5	PFE0465c	RNA polymerase I	-0.1395	-0.2165	-0.2043	-0.3419	-0.1629	-0.4198	-0.3195	-0.3056	-0.1721	-0.3312	0.05893	-0.1606	-0.05416	0.4463	0.4512	0.2008	0.5029	0.5421	0.2753	0.2733	0.3617	0.4758	0.3963	0.4528	-0.2349	-0.2582	-0.3603	0.1225
AFPC15	f26422_1	MAL7P1.87	hypothetical protein	0.1213	0.2017	0.1586	0.1765	0.3362	0.4139	0.3948	0.07189	0.2849	0.4029	0.3619	0.4666	0.323	0.03841	-0.3633	-0.1999	-0.2871	-0.1144	0.045	-0.03773	-0.1033	-0.449	-0.3756	-0.2492	0.0928	0.3902	0.1818	0.3378
AFPC16	d33539_15	PFD0705c	hypothetical protein	0.4732	0.4148	0.2508	0.1848	0.2281	0.1019	0.1822	0.2117	0.4194	0.2944	0.07603	0.1988	0.2202	-0.1485	-0.6444	-0.3874	-0.03709	-0.3611	-0.1679	-0.1041	-0.1636	-1.026	-0.6213	-0.4772	0.6267	0.9119	0.2058	0.1984
AFPC17	i14203_2	PFI1335w	hypothetical protein	0.7036	0.5985	0.8827	0.8083	0.2953	0.6182	0.5481	0.8515	0.05164	0.04086	0.05324	0.0747	0.1222	-0.1171	-0.4276	0.004154	0.2717	0.228	-0.09909	0.03592	-0.06415	-0.3581	-0.292	-0.4223	0.4729	0.6408	0.07929	-0.2501
AFPC18	kn707_1	PFL2475w	DEAD/DEAH box helicase, putative	0.06767	0.3128	0.279	0.7452	0.5468	0.4856	0.6121	0.005201	0.1374	0.4418	0.6989	1.134	1.284	1.017	0.2981	0.3949	1.151	1.859	1.122	1.287	1.623	0.1899	0.7421	0.9624	0.01861	0.1684	0.2777	0.328
AFPC19	b593	PFB0935w	cytoadherence linked asexual protein 2, CLAG2	0.02724	0.1392	0.2042	-0.1164	0.1005	0.28	0.5634	-0.1858	0.9316	1.964	1.783	1.929	1.354	1.083	-0.8616	0.4848	1.01	1.263	1.082	1.083	0.7312	-0.8941	0.3004	0.945	-0.06156	0.826	1.059	0.9468
